# Supplementary material for: PINCH-1 regulates mitochondrial dynamics to promote proline synthesis and tumor growth
Source: Nat Commun. 2020 Oct 1;11:4913. doi: 10.1038/s41467-020-18753-6 (PMC7529891; doi:10.1038/s41467-020-18753-6)
Supplement: Supplementary file 2 — Supplementary Data 1 [file 41467_2020_18753_MOESM2_ESM.xls]

## Sheet: Sheet1
Supplementary data 1. Clinical information on human lung cancer tissue microarray.
Operation time	Survival state	Follow-up time	Survival(Month)	Tissue code	Gender	Age	Primary tumor	Tumor type	Tumor stage	Tumor size	Lymph node number	Positive Lymph node number	T	N	M	AJCC stage (Version7)
2008-01-15	Survival	2014.3	loss to follow-up	E05A1605	F	57	Yes	bronchioloalveolar carcinoma	Ⅰ-Ⅱ						M0
2008-02-26	Death	2011-01-27	35	E05A1700	F	63	Yes	adenocarcinoma	Ⅱ						M0
2008-04-07	Survival	2014.3	loss to follow-up	E05A1636	M	51	Yes	bronchioloalveolar carcinoma	Ⅱ						M0
2008-07-14	Death	2010-03-09	20	E05A1659	F	55	Yes	adenocarcinoma	Ⅱ						M0
2008-07-15	Survival	2014.3	loss to follow-up	E05A1662	M	53	Yes	bronchioloalveolar carcinoma	Ⅱ						M0
2009-04-14	Survival	2014.3	loss to follow-up	E05A1708	F	73	Yes	adenocarcinoma	Ⅱ		18	11		Nx	M0
2009-06-17	Death	2010-05-20	11	E05A0749	F	56	Yes	adenocarcinoma	Ⅱ	5×4.5×3cm	18	0	T2a	N0	M0	1
2009-06-19	Survival	2014.3	loss to follow-up	E05A1722	F	73	Yes	adenocarcinoma	Ⅱ		14	0		N0	M0
2009-07-13	Survival	2016.6	83	E05A0772	F	60	Yes	adenocarcinoma，partial Signet-ring cell carcinoma	Ⅲ	3.5×3×2.5cm	7	3	T2a	N1	M0	2
2009-07-14	Death	2012-11-07	40	E05A0773	F	68	Yes	adenocarcinoma	Ⅱ-Ⅲ	3×2.5×2cm	15	5	T3	N2	M0	3
2009-07-31	Death	2016-06-18	83	E05A0777	M	76	Yes	adenocarcinoma	Ⅰ-Ⅱ	4×3.2×2.5cm	10	0	T2a	N0	M0	1
2009-07-30	Death	2013-02-09	43	E05A0779	M	65	Yes	adenocarcinoma	Ⅱ	2×2×1.7cm	10	0	T1	N0	M0	1
2009-09-28	Death	2011-01-28	16	E05A0809	M	72	Yes	adenocarcinoma	Ⅱ	3×2×2cm	20	8	T2a	N2	M0	3
2009-10-29	Death	2013-08-16	46	E05A0951	F	53	Yes	adenocarcinoma	Ⅰ-Ⅲ	2×2×1.5cm	19	1	T1	N1	M0	2
2009-10-05	Survival	2014.3	loss to follow-up	E05A1740	M	66	Yes	adenocarcinoma，partial sarcomatoid carcinoma	Ⅱ		23	4		Nx	M0
2009-10-26	Survival	2010-06-03	loss to follow-up	E05A1738	F	76	Yes	bronchioloalveolar carcinoma	Ⅱ						M0
2009-11-03	Death	2012-07-26	33	E05A0997	M	57	Yes	adenocarcinoma	Ⅱ	4×3×2cm	19	0	T2a	N0	M1	4
2009-12-05	Death	2010-04-06	4	E05A1027	M	77	Yes	adenocarcinoma	Ⅱ-Ⅲ	2×1.5×1cm	10	6	T1	N2	M0	3
2009-12-15	Death	2013-03-12	39	E05A1028	M	52	Yes	adenocarcinoma	Ⅱ	4×3.5×3.5cm	4	0	T2a	N0	M0	1
2009-12-15	Death	2010-05-10	5	E05A1031	M	69	Yes	adenocarcinoma	Ⅲ	7×4.5×3.5cm			T4	N0	M0	3
2009-12-25	Survival	2014.3	loss to follow-up	E05A1750	M	59	Yes	adenocarcinoma	Ⅱ-Ⅲ						M0
2010-01-05	Death	2010-10-26	9	E05A1046	M	76	Yes	adenocarcinoma	Ⅱ-Ⅲ	3×2.5×2cm			T2a	N0	M0	1
2010-01-14	Death	2012-02-27	25	E05A1051	F	71	Yes	adenocarcinoma	Ⅱ	4×3.5×3cm	23	0	T2a	N0	M0	1
2010-04-26	Death	2011-01-28	9	E05A1104	M	53	Yes	adenocarcinoma	Ⅲ	9×5.5×4cm	13	1	T4	Nx	M0	3
2010-05-11	Survival	2016.6	73	E05A1120	F	68	Yes	adenocarcinoma	Ⅱ-Ⅲ	5×4×4cm	10	2	T2a	N1	M0	2
2010-05-25	Survival	2016.6	73	E05A1118	M	54	Yes	adenocarcinoma，partial squamous carcinoma	Ⅰ-Ⅱ	6×5.5×4cm	2	0	T2b	N0	M0	2
2010-06-09	Survival	2016.6	72	E05A1134	F	61	Yes	adenocarcinoma	Ⅱ	2.5×2.5×2cm	21	0	T1	N0	M0	1
2010-06-11	Death	2011-06-30	12	E05A1132	M	57	Yes	adenocarcinoma	Ⅱ-Ⅲ	4×4×2.5cm	15	6	T2a	Nx	M0	23
2010-07-15	Death	2010-12-14	5	E05A1301	M	86	Yes	adenocarcinoma，partial squamous carcinoma	Ⅱ	1.5×1.5×1cm	17	1	T1	N1	M0	2
2010-07-21	Death	2012-03-16	20	E05A1303	M	70	Yes	adenocarcinoma	Ⅱ-Ⅲ	9×6×4cm	18	0	T3	N0	M0	2
2010-07-30	Survival	2016.6	71	E05A1795	M	73	Yes	adenocarcinoma	Ⅰ-Ⅱ	3×3×2cm	15	0	T1	N0	M0	1
2010-08-23	Survival	2016.6	70	E05A1800	F	69	Yes	adenocarcinoma	Ⅱ	2.8×2×1.5cm	12	0	T1	N0	M0	1
2010-09-13	Death	2013-06-01	33	E05A1766	F	64	Yes	adenocarcinoma	Ⅱ-Ⅲ						M0
2010-09-13	Death	2014-08-15	47	E05A1808	F	56	Yes	adenocarcinoma，partial mucoepidermoid carcinoma	Ⅱ	3.5×2.5×2cm	35	28	T2a	N2	M0	3
2010-10-28	Death	2014-04-20	42	E05A1810	M	54	Yes	adenocarcinoma，partial mucoepidermoid carcinoma	Ⅱ-Ⅲ	5×2.5×2cm	16	4	T2a	Nx	M0	23
2010-11-02	Death	2013-07-18	32	E05A1811	F	62	Yes	adenocarcinoma，partial bronchioloalveolar carcinoma	Ⅱ	5×3.5×3.5cm	16	1	T2a	N1	M0	2
2010-11-25	Survival	2016.8	67	E05A1823	F	73	Yes	adenocarcinoma，partial bronchioloalveolar carcinoma	Ⅱ-Ⅲ	3.5×2.5×2cm			T2a		M0
2010-12-09	Death	2012-10-13	22	E05A1930	M	73	Yes	adenocarcinoma	Ⅱ	5×3.5×2.5cm	14	0	T2a	N0	M0	1
2010-12-16	Death	2013-03-09	27	E05A1931	M	52	Yes	adenocarcinoma，partial mucoepidermoid carcinoma	Ⅱ-Ⅲ	3×3×2cm	7	5	T1	Nx	M0	23
2010-12-21	Survival	2016.8	66	E05A1933	F	55	Yes	adenocarcinoma	Ⅱ	3×2.5×2cm	9	0	T1	N0	M0	1
2010-12-31	Death	2014-10-30	46	E05A1937	M	63	Yes	adenocarcinoma	Ⅰ-Ⅱ	4.5×3×1.5cm	12	0	T2a	N0	M0	1
2011-01-12	Survival	2013.1	loss to follow-up	E05A2528	M	53	Yes	adenocarcinoma	Ⅱ	2.2×2×1.5cm	14	1	T1	N2	M0	3
2011-01-13	Death	2012-05-14	16	E05A1973	M	49	Yes	adenocarcinoma	Ⅱ	7×4×4cm；6×4×3.5cm	29	9	T3-4	Nx	M0	3
2011-01-19	Death	2011-09-13	8	E05A1974	M	60	Yes	adenocarcinoma	Ⅲ	7×6×4cm	1	1	T2b	N1	M0	2
2011-02-01	Survival	2016.8	64	E05A1977	M	54	Yes	adenocarcinoma	Ⅰ-Ⅱ	2×2×2cm	9	0	T1	N0	M0	1
2011-03-16	Death	2011-12-26	9	E05A2132	M	70	Yes	adenocarcinoma	Ⅱ	4.5×4.5×4cm	13	6	T2a	Nx	M0	23
2011-04-21	Survival	2016.8	62	E05A2142	M	59	Yes	adenocarcinoma	Ⅲ	4×4×3.5cm	6	0	T2a	N0	M0	1
2011-04-22	Survival	2016.8	62	E05A2143	M	61	Yes	adenocarcinoma	Ⅱ-Ⅲ	7×3×3cm	15	2	T2b	N1	M0	2
2011-06-17	Death	2014-09-25	39	E05A2263	F	66	Yes	adenocarcinoma	Ⅱ-Ⅲ	4×3×2cm	12	1	T2a	N1	M0	2
2011-08-05	Death	2015-02-18	42	E05A2597	F	50	Yes	adenocarcinoma	Ⅱ	0.2×0.2×0.2cm;:3×2.5×2cm;0.6×0.5×0.5cm			T4		M0	3
2011-08-09	Survival	2016.8	58	E05A2598	M	44	Yes	adenocarcinoma	Ⅱ	2.5×2×2cm	12	0	T1	N0	M0	1
2011-08-09	Death	2011-12-05	4	E05A2599	F	52	Yes	adenocarcinoma	Ⅱ	2.5×2×1.5cm	23	0	T1	N0	M0	1
2011-08-24	Death	2013-06-19	22	E05A2605	M	74	Yes	adenocarcinoma	Ⅲ	9×7×5cm	14	13	T3	Nx	M0	3
2011-09-15	Survival	2016.8	57	E05A2657	M	62	Yes	adenocarcinoma	Ⅱ	3.5×3×3cm	11	0	T2a	N0	M0	1
2011-10-11	Death	2012-12-24	14	E05A2658	M	60	Yes	adenocarcinoma，With neuroendocrine differentiation	Ⅱ	2×2×1.5cm			T1		M0
2011-10-13	Survival	2016.8	56	E05A2660	F	51	Yes	adenocarcinoma，partial squamous carcinoma	Ⅱ-Ⅲ	6×5×5cm	14	1	T2b	N1	M0	2
2011-11-01	Death	2012-06-14	7	E05A2668	M	79	Yes	adenocarcinoma	Ⅱ	4×3×2cm	2	0	T2a	N0	M0	1
2011-11-09	Survival	2016.8	55	E05A2666	F	62	Yes	adenocarcinoma	Ⅱ	3×2×2cm;1×1×0.8cm	14	14	T4	Nx	M0	3
2011-11-18	Death	2014-02-21	27	E05A2704	M	63	Yes	adenocarcinoma	Ⅱ	2×2×2cm	22	12	T1	Nx	M0	23
2011-11-28	Survival	2014.3	loss to follow-up	E05A3129	M	75	Yes	Mixed adenocarcinoma (mainly acinar adenocarcinoma, papillary carcinoma accounts for about 20%, and some bronchiolar alveolar carcinoma can be seen around)	Ⅰ-Ⅲ	5×3.5×3cm	7	0	T2a	N0	M0	1
2011-12-01	Survival	2016.8	54	E05A2707	M	62	Yes	adenocarcinoma	Ⅱ	9×7×3.5cm	13	0	T3	N0	M0	2
2011-12-21	Survival	2016.8	54	E05A2827	F	66	Yes	adenocarcinoma	Ⅱ	2×1.5×1.5cm	24	0	T1	N0	M0	1
2011-12-20	Death	2012-12-26	12	E05A2702	F	83	Yes	adenocarcinoma	Ⅱ-Ⅲ	3.5×3×1.5cm	8	0	T2a	N0	M0	1
2012-01-19	Death	2014-08-14	31	E05A2825	F	75	Yes	adenocarcinoma	Ⅱ	4×3.5×2.5cm	4	0	T3	N0	M0	2
2012-03-08	Survival	2014.3	loss to follow-up	E05A3144	F	60	Yes	papillary adenocarcinoma	Ⅰ-Ⅲ	4.5×4×4cm	20	5	T2a	N1	M0	2
2012-03-14	Death	2013-12-22	21	E05A3058	F	54	Yes	adenocarcinoma	Ⅱ	3×2×2cm	24	11	T4	N3	M0	3
2012-03-22	Death	2015-01-02	34	E05A3063	M	76	Yes	adenocarcinoma	Ⅱ-Ⅲ	3×2.5×1.8cm			T3		M0
2012-03-27	Survival	2014.3	loss to follow-up	E05A3146	M	65	Yes	adenocarcinoma	Ⅱ	3×3×2.5cm;0.8×0.6×0.5cm			T4		M0	3
2012-03-31	Death	2013-06-25	15	E05A3066	F	69	Yes	adenocarcinoma	Ⅱ-Ⅲ	7.5×5×4.5cm	18	4	T3	N1	M0	3
2012-04-09	Survival	2016.8	50	E05A3073	M	35	Yes	adenocarcinoma	Ⅱ-Ⅲ	5×4.5×4cm	2	2	T2a	N1	M0	2
2012-05-03	Death	2016-03-11	46	E05A3071	F	68	Yes	adenocarcinoma	Ⅱ	4.5×4×3cm	20	0	T2a	N0	M0	1
2012-05-07	Death	2014-04-16	23	E05A3074	M	60	Yes	adenocarcinoma	Ⅱ-Ⅲ	8×4×4cm	9	9	T3	Nx	M1	4
2012-05-17	Survival	2016.8	49	E05A3077	F	64	Yes	adenocarcinoma	Ⅱ	3.5×3.5×2cm	3	0	T2a	N0	M0	1
2012-05-28	Death	2013-06-23	13	E05A3079	F	63	Yes	adenocarcinoma	Ⅱ	4×4×3cm	8	4	T4	Nx	M0	3
2012-06-06	Death	2016-05-11	47	E05A3085	M	53	Yes	adenocarcinoma，partial Signet-ring celladenocarcinoma subtype	Ⅲ	2.2×2×1.8cm			T1		M0
2012-06-13	Survival	2016.8	48	E05A3087	M	59	Yes	adenocarcinoma	Ⅱ	2.5×2×1.5cm			T1		M0
2012-06-13	Survival	2016.8	48	E05A3088	F	65	Yes	adenocarcinoma	Ⅱ	2.5×2×1.5cm			T1		M0
2012-06-26	Survival	2016.8	48	E05A3094	F	52	Yes	adenocarcinoma	Ⅰ-Ⅲ	2.5×2×2cm			T1		M0
2012-07-20	Death	2014-11-01	28	E05A3099	F	78	Yes	adenocarcinoma	Ⅱ	3.5×3×2cm			T2a		M0
2012-08-31	Survival	2016.8	46	E05A3114	F	80	Yes	adenocarcinoma	Ⅱ	4×3×3cm	17	0	T2a	N0	M0	1
2012-09-14	Death	2014-06-01	21	E05A3117	F	57	Yes	adenocarcinoma	Ⅱ	3×3×3cm	18	1	T2a	N2	M0	3
2012-11-02	Survival	2016.8	43	E05A3125	F	44	Yes	adenocarcinoma	Ⅱ-Ⅲ	3.5×3×3cm			T2a		M0
2012-11-12	Death	2016-04-05	41	E05A3172	M	69	Yes	adenocarcinoma，partial papillary growth	Ⅱ	4×4×3.5cm			T2a		M0
2012-11-16	Survival	2016.8	43	E05A3173	F	55	Yes	adenocarcinoma	Ⅱ	2×2×1.5cm			T1		M0
2012-12-04	Survival	2016.8	42	E05A3168	F	40	Yes	Adenocarcinoma, mainly acinar structure, small solid nuclear papillary structure	Ⅱ	3×2.5×1.5cm	20	4	T3	Nx	M0	3
2012-12-31	Survival	2016.8	42	E05A3179	M	67	Yes	Adenocarcinoma,with sarcomatoid lesions	Ⅱ-Ⅲ	2.5×1.5×1cm			T1		M0
2013-07-18	Death	2014-04-02	9	E05A3393	M	65	Yes	Adenocarcinoma, partial large cell carcinoma	Ⅱ-Ⅲ	3.5×2.5×2.2cm	24	9	T3	Nx	M0	3
2013-07-23	Death	2014-12-29	17	E05A3392	M	63	Yes	adenocarcinoma	Ⅱ-Ⅲ	3.5×2.5×2.5cm	15	4	T3	Nx	M0	3
2008-06-18	Survival	2014.3	loss to follow-up	E05A1650	M	64	Yes	adenocarcinoma	Ⅱ		20	0		N0	M0
2009-11-19	Death	2011-01-10	14	E05A1746	M	78	Yes	Adenocarcinoma,partial adenosquamous carcinoma	Ⅱ-Ⅲ		29	0		N0	M0
2011-04-06	Death	2014-06-25	38	E05A2138	M	65	Yes	Adenocarcinoma, partial large cell neuroendocrine carcinoma	Ⅱ	4×3.5×2.5cm	20	2	T2a	N1	M0	2
2011-12-29	Survival	2014.3	loss to follow-up	E05A3140	M	75	Yes	adenocarcinoma	Ⅰ	3×2×2cm	15	0	T1	N0	M0	1
