# Supplementary material for: PINCH-1 regulates mitochondrial dynamics to promote proline synthesis and tumor growth
Source: Nat Commun. 2020 Oct 1;11:4913. doi: 10.1038/s41467-020-18753-6 (PMC7529891; doi:10.1038/s41467-020-18753-6)
Supplement: Supplementary file 4 — Source Data [file 41467_2020_18753_MOESM4_ESM.xlsx]

## Sheet: fig1 b
		Normal adjacent tissue			Lung cancer tissue
		Number	Area（%）		Number	Area（%）
		a2	3.684		a1	9.96
		a4	6.184		a3	17.944
		a6	4.469		a5	15.76
		a8	10.159		a7	20.173
		a10	14.766		a9	32.441
		a12	11.702		a11	3.559
		a14	0.249		a13	42.37
		a16	8.266		a15	12.642
		a18	16.557		a17	1.15
		b2	6.833		b1	13.868
		b4	5.91		b3	51.956
		b6	6.8		b5	53.071
		b8	19.348		b7	23.125
		b10	16.838		b9	65.499
		b12	14.024		b11	23.359
		b14	11.744		b13	53.789
		b16	18.156		b15	52.884
		b18	13.773		b17	46.54
		c2	2.789		c1	21.825
		c4	9.808		c3	27.482
		c6	9.006		c5	36.013
		c8	16.994		c7	42.879
		c10	11.869		c9	30.324
		c12	24.617		c11	46.385
		c14	25.855		c13	44.402
		c16	23.446		c15	38.619
		c18	9.248		c17	49.248
		d2	22.295		d1	13.048
		d4	15.229		d3	60.274
		d6	19.907		d5	39.156
		d8	11.88		d7	56.063
		d10	18.156		d9	57.655
		d12	15.688		d11	53.541
		d14	20.149		d13	52.827
		d16	12.575		d15	38.042
		d18	15.583		d17	33.815
		e2	14.488		e1	32.632
		e4	19.063		e3	36.554
		e6	14.173		e5	20.137
		e8	6.901		e7	35.589
		e10	25.888		e9	44.015
		e12	22.516		e11	26.046
		e14	45.076		e13	61.112
		e16	25.758		e15	45.827
		e18	10.396		e17	23.055
		f2	23.173		f1	14.669
		f4	14.057		f3	35.775
		f6	28.113		f5	52.317
		f8	22.379		f7	52.962
		f10	15.897		f9	30.276
		f12	18.493		f11	51.732
		f14	21.256		f13	29.6
		f16	7.923		f15	52.002
		f18	10.869		f17	25.279
		g2	7.484		g1	6.216
		g4	24.862		g3	46.205
		g6	5.92		g5	34.001
		g8	28.705		g7	34.122
		g10	17.85		g9	49.171
		g12	25.154		g11	29.04
		g14	28.572		g13	38.192
		g16	14.851		g15	20.851
		g18	8.099		g17	18.328
		h2	6.539		h1	5.795
		h4	12.431		h3	17.28
		h6	35.04		h5	25.544
		h8	5.108		h7	33.466
		h10	18.118		h9	33.741
		h12	6.263		h11	30.694
		h14	13.892		h13	36.945
		h16	3.951		h15	17.746
		h18	11.356		h17	34.641
		i2	15.542		i1	8.297
		i4	6.204		i3	14.908
		i6	24.481		i5	50.555
		i8	10.382		i7	70.106
		i10	22.028		i9	33.369
		i12	25.332		i11	13.06
		i14	18.054		i13	60.815
		i16	13.387		i15	12.265
		i18	5.239		i17	74.863
		j2	7.5		j1	10.458
		j4	8.947		j3	18.398
		j6	11.102		j5	38.909
		j8	17.173		j7	16.981
		j10	13.13		j9	21.668
		j12	27.11		j11	35.563
					j13	49.701
					j14	20.569
					j15	51.295
					j16	25.526
					j17	15.554
					j18	32.676

## Sheet: fig1 d
	Survival time(months)
	PINCH1 High Expression	PINCH1 Low Expression		Red number:The patient has died
	38	121		Blue number:The patient is still alive
	49	94
	116	78
	33	90
	21	87
	39	82
	39	34
	79	73
	15	71
	33	71
	14	52
	49	62
	57	13
	91	92
	91	14
	15	59
	17	44
	33	40
	48	25
	27	49
	87	75
	25	74
	13	54
	29	14
	16	3
	6	68
	57	50
	83	67
	33	30
	40	55
	15	29
	35	62
	79	80
	39	12
	58	2
	7
	24
	52
	1
	12
	15
	39
	2
	29
	2
	25
	68
	15
	10
	65
	64
	64
	3
	56
	84
	72
	8

## Sheet: fig1 e
	Relative level of P1 protein				P1 protein (IOD per unit area)
	Normal	Cancer			normal	cancer
	1.00258	2.51731			0.0948747	0.238213
	0.966577	2.39701			0.0914672	0.22683
	1.05718	2.69105			0.100041	0.254654
	0.980579	2.27177			0.0927923	0.214977
	1.01933	2.42333			0.0964594	0.22932
	1.01611	2.41834			0.0961547	0.228848
	1.03748	2.50046			0.0981769	0.236618
	1.03084	2.4943			0.0975483	0.236036
	1.01224	2.48304			0.0957887	0.23497
	0.984985	2.44133			0.0932092	0.231023
	1.01358	2.03953			0.095915	0.193001
	1.02004	1.98261			0.0965261	0.187615
	1.01571	2.10192			0.0961171	0.198905
	1.02455	1.81029			0.0969533	0.171308
	1.02389	1.78273			0.096891	0.1687
	1.02499	1.90489			0.0969953	0.18026
	1.01807	1.90157			0.0963398	0.179946
	0.980035	1.95027			0.0927408	0.184555
	0.983165	2.99368			0.093037	0.283292
	0.984025	2.78175			0.0931184	0.263238
	0.995107	2.75348			0.0941671	0.260562
	0.979303	2.9692			0.0926716	0.280976
	1.00519	2.4179			0.0951209	0.228806
	0.985717	2.50711			0.0932785	0.237248
	1.02452	2.39375			0.09695	0.226521
	1.05514	1.98069			0.0998476	0.187433
	0.986328	1.9264			0.0933363	0.182296
	0.989494	2.38434			0.0936359	0.225631
	0.955256	2.2845			0.0903959	0.216182
	0.967391	2.46922			0.0915443	0.233662
	0.915722	2.52746			0.0866549	0.239174
	0.957937	2.34871			0.0906497	0.222259
	0.986942	2.35506			0.0933944	0.222859
		2.59073				0.245161
		2.10188				0.198901
		2.16413				0.204791
		1.7678				0.167287
		1.72976				0.163687
		2.12978				0.201542
		2.08525				0.197327
		2.01375				0.190562
		1.95908				0.185388
		1.67052				0.158082
		2.14972				0.203429
		1.99206				0.188509
		1.99356				0.188651
	Normal vs Cancer	P value<0.0001

## Sheet: fig2 b
		Live cell numbers(104)
	Time(days)	A549	P1KO	P1KO+3f	P1KO+3f-P1
	0	10	10	10	10
		10	10	10	10
		10	10	10	10
	1	18.3	9.84	9.84	12.6
		15.8	13.7	10.1	12.7
		16.3	9.21	10.4	12.2
	2	39.2	26.6	24	33.6
		39.4	28.2	21	36
		40.2	28.6	28.8	35.8
	3	87.3	45.3	45.6	76.8
		90	55.5	59.1	77.4
		84.9	44.7	47.1	87.3
	4	158	71.2	64.8	157
		160	71.2	65.6	141
		162	82.8	91.6	142
	5	192	119.5	77	256.5
		296.5	119	98.5	221.5
		182.5	120	128	280
	6	371	211	219	312
		348	202	221	366
		368	187	218	347
Experiment #1		Live cell numbers(104)
	Time(days)	A549	P1KO	P1KO+3f	P1KO+3f-P1
	0	10	10	10	10
	1	18.3	9.84	9.84	12.6
	2	39.2	26.6	24	33.6
	3	87.3	45.3	45.6	76.8
	4	158	71.2	64.8	157
	5	192	119.5	77	256.5
	6	371	211	219	312
Experiment #2		Live cell numbers(104)
	Time(days)	A549	P1KO	P1KO+3f	P1KO+3f-P1
	0	10	10	10	10
	1	15.8	13.7	10.1	12.7
	2	39.4	28.2	21	36
	3	90	55.5	59.1	77.4
	4	160	71.2	65.6	141
	5	296.5	119	98.5	221.5
	6	348	202	221	366
Experiment #3		Live cell numbers(104)
	Time(days)	A549	P1KO	P1KO+3f	P1KO+3f-P1
	0	10	10	10	10
	1	16.3	9.21	10.4	12.2
	2	40.2	28.6	28.8	35.8
	3	84.9	44.7	47.1	87.3
	4	162	82.8	91.6	142
	5	182.5	120	128	280
	6	368	187	218	347

## Sheet: fig2 c
	Relative level of mitochondrial DNA
	A549	P1KO
	1.05343	0.218353
	1.04321	0.437728
	1.0576	0.654072
	1.00414	0.97927
	1.0066	0.450225
Ave	1.033	0.54793
Experiment #1	Sample Name	Target Name	Cp	ct-ave	△ct	△ct－ave	ΔΔct	Fold	Fold-ave	Fold SD
	A549	mito	36.2725		-4.50888		0.682009	0.623297				A549	P1KO
	A549	mito	35.3275		-5.45386		-0.262976	1.19995				0.623297	0.226286
	A549	mito	35.1714		-5.60992	-5.19089	-0.419033	1.33703	1.05343	0.378756		1.19995	0.196715
	A549	nuc	36.6513									1.33703	0.232058
	A549	nuc	43.164								Ave	1.05343	0.218353
	A549	nuc	42.5288	40.7814
	P1-KO	mito	36.0138		-3.0471		2.14378	0.226286
	P1-KO	mito	36.2158		-2.84506		2.34582	0.196715
	P1-KO	mito	35.9775		-3.08344		2.10744	0.232058	0.218353	0.0189602
	P1-KO	nuc	36.6716
	P1-KO	nuc	36.511
	P1-KO	nuc	44.0001	39.0609
Experiment #2	Sample Name	Target Name	Cp	ct-ave	△ct	△ct－ave	ΔΔct	Fold	Fold-ave	Fold SD
	A549	mito	35.0996		-0.71157		-0.532209	1.44614				A549	P1KO
	A549	mito	36.1236		0.312349		0.49171	0.711182				1.44614	0.214116
	A549	mito	35.6724		-0.138861	-0.179361	0.0404997	0.972318	1.04321	0.372574		0.711182	0.596542
	A549	nuc	35.7779									0.972318	0.502527
	A549	nuc	35.0371								Ave	1.04321	0.437728
	A549	nuc	36.6186	35.8112
	P1-KO	mito	38.0341		2.04417		2.22353	0.214116
	P1-KO	mito	36.5559		0.565944		0.745305	0.596542
	P1-KO	mito	36.8033		0.813366		0.992726	0.502527	0.437728	0.199277
	P1-KO	nuc	35.9998
	P1-KO	nuc	36.0581
	P1-KO	nuc	35.9118	35.9899
Experiment #3	Sample Name	Target Name	Cp	ct-ave	△ct	△ct－ave	ΔΔct	Fold	Fold-ave	Fold SD
	A549	mito	35.6268		-5.46158		-0.391121	1.31141				A549	P1KO
	A549	mito	36.734		-4.35437		0.716089	0.608746				1.31141	0.606607
	A549	mito	35.6929		-5.39543	-5.07046	-0.324967	1.25264	1.0576	0.389827		0.608746	0.631309
	A549	nuc	44.27									1.25264	0.7243
	A549	nuc	38.5199								Ave	1.0576	0.654072
	A549	nuc	40.4751	41.0883
	P1-KO	mito	35.5501		-4.34929		0.721165	0.606607
	P1-KO	mito	35.4925		-4.40688		0.663582	0.631309
	P1-KO	mito	35.2943		-4.60512		0.46534	0.7243	0.654072	0.0620607
	P1-KO	nuc	40.8786
	P1-KO	nuc	42.2944
	P1-KO	nuc	36.5251	39.8994
Experiment #4	Sample Name	Target Name	Cp	ct-ave	△ct	△ct－ave	ΔΔct	Fold	Fold-ave	Fold SD
	A549	mito	34.7349		-3.74692		-0.124259	1.08995				A549	P1KO
	A549	mito	35.0427		-3.43913		0.183537	0.880541				1.08995	0.995887
	A549	mito	34.7999		-3.68194	-3.62266	-0.0592779	1.04194	1.00414	0.109701		0.880541	1.07682
	A549	nuc	40.957									1.04194	0.865105
	A549	nuc	38.0024								Ave	1.00414	0.97927
	A549	nuc	36.4861	38.4818
	P1-KO	mito	35.255		-3.61672		0.00594549	0.995887
	P1-KO	mito	35.1423		-3.72944		-0.106774	1.07682
	P1-KO	mito	35.4581		-3.41361		0.209054	0.865105	0.97927	0.10683
	P1-KO	nuc	37.5774
	P1-KO	nuc	39.5577
	P1-KO	nuc	39.4802	38.8718
Experiment #5	Sample Name	Target Name	Cp	ct-ave	△ct	△ct－ave	ΔΔct	Fold	Fold-ave	Fold SD
	A549	mito	35.4087		-4.6317		0.101456	0.932092				A549	P1KO
	A549	mito	35.4364		-4.60398		0.129171	0.914357				0.932092	0.424771
	A549	mito	35.0766		-4.96378	-4.73315	-0.230627	1.17334	1.0066	0.144679		0.914357	0.607694
	A549	nuc	41.4659									1.17334	0.318209
	A549	nuc	41.079								Ave	1.0066	0.450225
	A549	nuc	37.5763	40.0404
	P1-KO	mito	35.5971		-3.49791		1.23524	0.424771
	P1-KO	mito	35.0805		-4.01457		0.718584	0.607694
	P1-KO	mito	36.0138		-3.0812		1.65195	0.318209	0.450225	0.146411
	P1-KO	nuc	40.978
	P1-KO	nuc	40.2321
	P1-KO	nuc	36.075	39.095
	A549 vs P1KO	p value=0.0054

## Sheet: fig2 d
	Ki67 positive ratio(%)
	A549	P1KO	P1KO+3f	P1KO+3f-P1
	92.3077	53.3333	21.0526	66.6667
	72.7273	41.1765	50	33.3333
	56.25	33.3333	42.8571	90.9091
	40	33.3333	50	45.4545
	84.2105	53.8462	21.4286	56.25
	64.7059	45.4545	42.8571	57.1429
	78.5714	35	30	68.75
	75	47.619	29.4118	53.3333
	73.3333	44.4444	50	70
	90	50	31.8182	55
	64.7059	31.8182	38.0952	83.3333
	63.6364	56.25	38.4615	62.5
	69.5652	47.3684	36.3636	76.9231
	68.4211	43.75	62.5	58.3333
	65.2174	38.4615	66.6667	70
	53.5714	42.1053	31.5789	85.7143
	72.7273	29.4118	26.3158	63.6364
	80	41.1765	23.8095	70.5882
	88.8889	43.75	23.5294	64.2857
	46.6667		29.4118
Experiment #1		Ki67 positive ratio(%)
		A549	P1KO	P1KO+3f	P1KO+3f-P1
		92.3077	53.3333	21.0526	66.6667
		72.7273	41.1765	50	33.3333
		56.25	33.3333	42.8571	90.9091
		40	33.3333	50	45.4545
		84.2105	53.8462	21.4286	56.25
		64.7059	45.4545	42.8571	57.1429
		78.5714	35	30	68.75
Experiment #2		Ki67 positive ratio(%)
		A549	P1KO	P1KO+3f	P1KO+3f-P1
		75	47.619	29.4118	53.3333
		73.3333	44.4444	50	70
		90	50	31.8182	55
		64.7059	31.8182	38.0952	83.3333
		63.6364	56.25	38.4615	62.5
		69.5652	47.3684	36.3636	76.9231
		68.4211	43.75	62.5	58.3333
Experiment #3		Ki67 positive ratio(%)
		A549	P1KO	P1KO+3f	P1KO+3f-P1
		65.2174	38.4615	66.6667	70
		53.5714	42.1053	31.5789	85.7143
		72.7273	29.4118	26.3158	63.6364
		80	41.1765	23.8095	70.5882
		88.8889	43.75	23.5294	64.2857
		46.6667		29.4118
	A549 vs P1KO P value <0.0001
	A549 vs P1KO+3f P value <0.0001
	P1KO vs P1KO+3f-P1 P value <0.0001
	P1KO+3f vs P1KO+3f-P1 P value <0.0001

## Sheet: fig2 e
	Mitochondrial morphology (%)
		A549	P1KO	P1KO+3f	P1KO+3f-P1		Experiment #1		A549			P1KO			P1KO+3f			P1KO+P1-3f
	fragmented	27.1084	38.6364	41.5385	32.3529				fragmented	intermediate	elongated	fragmented	intermediate	elongated	fragmented	intermediate	elongated	fragmented	intermediate	elongated
		16.2921	27.907	40.4762	15.0685				27.1084	60.241	12.6506	38.6364	59.0909	2.27273	41.5385	46.1538	12.3077	32.3529	55.8824	11.7647
		34.8315	21.4286	37.037	22.1374				16.2921	38.2022	45.5056	27.907	51.1628	20.9302	40.4762	54.7619	4.7619	15.0685	49.3151	35.6164
		20.7143	40	25.974	29.8851				34.8315	51.1236	14.0449	21.4286	67.8571	10.7143	37.037	59.2593	3.7037	22.1374	42.7481	35.1145
		21.6216	75	23.0769	21.0526				20.7143	50.7143	28.5714	40	60	0	25.974	68.8312	5.19481	29.8851	39.0805	31.0345
		15.7895	33.7662	27.0833	20.6897				21.6216	56.0811	22.2973	75	25	0	23.0769	71.7949	5.12821	21.0526	50.8772	28.0702
		27.2358	27.451	46.1538	12.6214				15.7895	50.5263	33.6842	33.7662	63.6364	2.5974	27.0833	64.5833	8.33333	20.6897	60.9195	18.3908
		11.4754	29.7297	38.7097	17.5182				27.2358	58.1301	14.6341	27.451	70.5882	1.96078	46.1538	53.8462	0	12.6214	47.5728	39.8058
		24.1611	41.25	38.0952	18.1818				11.4754	56.5574	31.9672	29.7297	67.5676	2.7027	38.7097	58.0645	3.22581	17.5182	45.2555	37.2263
		25.7937	40.4762	35.5769	24.2188				24.1611	63.0872	12.7517	41.25	56.25	2.5	38.0952	57.1429	4.7619	18.1818	56.5657	25.2525
		25.7143	27.027	21.1538	16.6667				25.7937	53.1746	21.0317	40.4762	50	9.52381	35.5769	56.7308	7.69231	24.2188	50	25.7812
		27.1795	42.5	46.1538	22.0339				25.7143	56.6667	17.619				21.1538	65.3846	13.4615	16.6667	53.5714	29.7619
		22.7848	32.3077	42.1053	36.3636				27.1795	53.8462	18.9744				46.1538	52.3077	1.53846	22.0339	57.6271	20.339
		15.7143	43.3333	35.7143	21.4286				22.7848	55.6962	21.519				42.1053	50	7.89474	36.3636	46.5909	17.0455
		21.1538	31.1111	42.8571	22.619				15.7143	57.8571	26.4286
		24.031	36.5385	31.3725	25.6881				21.1538	58.6538	20.1923
		30.9392	34.0909	30.1075	19.5122				24.031	48.062	27.907
		22.2222	34.2857	34.7222	7.93651				30.9392	56.9061	12.1547
		17.037	35.5932	35.9551	16.9231				22.2222	62.7778	15
		28.3688	25	35.9551	30				17.037	62.2222	20.7407
		23.5772	26.506	42.1687	21.1618				28.3688	56.0284	15.6028
		14.7727	42.3077	28.3951	26.1905				23.5772	56.9106	19.5122
		18.5567	44.1558	40	36.3636				14.7727	60.2273	25
		22.6994	35.1351	40.146	32.0513				18.5567	65.9794	15.4639
		22.0779	40	44.2857	9.67742				22.6994	57.6687	19.6319
		27.897	43.75	38.75	17.9487				22.0779	54.9784	22.9437
		25.7919	40	29.6296	23.5294				27.897	46.3519	25.7511
		24.1935	38.4615	32.6531	25.2252
		22.6804	29.7872	43.4783	29.7872
		23.5294	40	16.6667	15.1163		Experiment #2		A549			P1KO			P1KO+3f			P1KO+P1-3f
		40		38.4615	24.0964				fragmented	intermediate	elongated	fragmented	intermediate	elongated	fragmented	intermediate	elongated	fragmented	intermediate	elongated
		23.6842		39.5833	27.5591				25.7919	53.8462	20.362	27.027	62.1622	10.8108	35.7143	64.2857	0	21.4286	49.2063	29.3651
		25.7143		26.506	27.1739				24.1935	56.9892	18.8172	42.5	52.5	5	42.8571	52.381	4.7619	22.619	54.7619	22.619
		34.4444		28.7879	20.5607				22.6804	49.4845	27.8351	32.3077	60	7.69231	31.3725	62.7451	5.88235	25.6881	57.7982	16.5138
		27.7487		26.1538	36.3014				23.5294	57.6471	18.8235	43.3333	51.6667	5	30.1075	59.1398	10.7527	19.5122	56.0976	24.3902
		27.451		43.0233	27.8261				40	51.8182	8.18182	31.1111	68.8889	0	34.7222	61.1111	4.16667	7.93651	52.381	39.6825
		27.6423		46.1538	22.3022				23.6842	50.8772	25.4386	36.5385	57.6923	5.76923	35.9551	60.6742	3.37079	16.9231	60	23.0769
		26.1905		39.6226	23.6967				25.7143	57.1429	17.1429	34.0909	59.0909	6.81818	35.9551	58.427	5.61798	30	56.6667	13.3333
		23.3333		29.2683	20.7547				34.4444	51.6667	13.8889	34.2857	54.2857	11.4286	42.1687	56.6265	1.20482	21.1618	45.2282	33.61
		27.4336		26.087					27.7487	57.0681	15.1832	35.5932	54.2373	10.1695	28.3951	66.6667	4.93827	26.1905	47.619	26.1905
		30.0971							27.451	55.8824	16.6667	25	66.6667	8.33333	40	53.3333	6.66667	36.3636	52.7273	10.9091
		26.8398							27.6423	55.2846	17.0732				40.146	55.4745	4.37956	32.0513	52.5641	15.3846
		37.1212							26.1905	49.2063	24.6032				44.2857	50	5.71429	9.67742	39.7849	50.5376
		23.9583							23.3333	51.6667	25				38.75	55	6.25	17.9487	54.7009	27.3504
		23.6994							27.4336	57.5221	15.0442				29.6296	66.6667	3.7037	23.5294	50	26.4706
		26.3514							30.0971	58.2524	11.6505				32.6531	65.3061	2.04082	25.2252	55.8559	18.9189
		31.1594							26.8398	57.5758	15.5844				43.4783	47.8261	8.69565	29.7872	44.6809	25.5319
		20.5521							37.1212	48.4848	14.3939
		17.2414							23.9583	58.3333	17.7083
		30.7692							23.6994	45.0867	31.2139
		34.3511							26.3514	60.1351	13.5135
		14.2857							31.1594	54.3478	14.4928
		23.9437							20.5521	53.0675	26.3804
		28.0423							17.2414	55.1724	27.5862
		27.9412							30.7692	58.4615	10.7692
		16.0494							34.3511	49.6183	16.0305
		23.1405							14.2857	43.8095	41.9048
		26.25							23.9437	61.9718	14.0845
		17.3077							28.0423	57.672	14.2857
		30
		24.5455					Experiment #3		A549			P1KO			P1KO+3f			P1KO+P1-3f
		17.6471							fragmented	intermediate	elongated	fragmented	intermediate	elongated	fragmented	intermediate	elongated	fragmented	intermediate	elongated
		30.8108							27.9412	58.0882	13.9706	26.506	59.0361	14.4578	16.6667	80	3.33333	15.1163	63.9535	20.9302
		18.7192							16.0494	56.1728	27.7778	42.3077	50	7.69231	38.4615	55.3846	6.15385	24.0964	49.3976	26.506
		23.7082							23.1405	57.0248	19.8347	44.1558	46.7532	9.09091	39.5833	58.3333	2.08333	27.5591	57.4803	14.9606
		27.5							26.25	60	13.75	35.1351	51.3514	13.5135	26.506	69.8795	3.61446	27.1739	52.1739	20.6522
		19.7279							17.3077	67.3077	15.3846	40	57.5	2.5	28.7879	60.6061	10.6061	20.5607	53.271	26.1682
		19.7452							30	49.5238	20.4762	43.75	53.125	3.125	26.1538	66.1538	7.69231	36.3014	53.4247	10.274
		25.7384							24.5455	53.6364	21.8182	40	53.8462	6.15385	43.0233	55.814	1.16279	27.8261	56.5217	15.6522
		20.8589							17.6471	59.8039	22.549	38.4615	56.4103	5.12821	46.1538	49.2308	4.61538	22.3022	46.0432	31.6547
		17.9283							30.8108	47.5676	21.6216	29.7872	61.7021	8.51064	39.6226	52.8302	7.54717	23.6967	46.4455	29.8578
		18.4049							18.7192	52.7094	28.5714	40	53	7	29.2683	57.3171	13.4146	20.7547	44.8113	34.434
		19.4118							23.7082	51.0638	25.228				26.087	60.8696	13.0435
		22.093							27.5	67.5	5
		13.7097							19.7279	51.7007	28.5714
		19.9052							19.7452	50.9554	29.2994
		12.2302							25.7384	52.7426	21.519
		23.6735							20.8589	58.8957	20.2454
		19.186							17.9283	49.004	33.0677
		16.8224							18.4049	55.8282	25.7669
	intermediate	60.241	59.0909	46.1538	55.8824				19.4118	53.5294	27.0588
		38.2022	51.1628	54.7619	49.3151				22.093	51.7442	26.1628
		51.1236	67.8571	59.2593	42.7481				13.7097	56.4516	29.8387
		50.7143	60	68.8312	39.0805				19.9052	51.6588	28.436
		56.0811	25	71.7949	50.8772				12.2302	50.3597	37.4101
		50.5263	63.6364	64.5833	60.9195				23.6735	49.7959	26.5306
		58.1301	70.5882	53.8462	47.5728				19.186	46.5116	34.3023
		56.5574	67.5676	58.0645	45.2555				16.8224	61.6822	21.4953
		63.0872	56.25	57.1429	56.5657
		53.1746	50	56.7308	50
		56.6667	62.1622	65.3846	53.5714
		53.8462	52.5	52.3077	57.6271
		55.6962	60	50	46.5909
		57.8571	51.6667	64.2857	49.2063
		58.6538	68.8889	52.381	54.7619
		48.062	57.6923	62.7451	57.7982
		56.9061	59.0909	59.1398	56.0976
		62.7778	54.2857	61.1111	52.381
		62.2222	54.2373	60.6742	60
		56.0284	66.6667	58.427	56.6667
		56.9106	59.0361	56.6265	45.2282
		60.2273	50	66.6667	47.619
		65.9794	46.7532	53.3333	52.7273
		57.6687	51.3514	55.4745	52.5641
		54.9784	57.5	50	39.7849
		46.3519	53.125	55	54.7009
		53.8462	53.8462	66.6667	50
		56.9892	56.4103	65.3061	55.8559
		49.4845	61.7021	47.8261	44.6809
		57.6471	53	80	63.9535
		51.8182		55.3846	49.3976
		50.8772		58.3333	57.4803
		57.1429		69.8795	52.1739
		51.6667		60.6061	53.271
		57.0681		66.1538	53.4247
		55.8824		55.814	56.5217
		55.2846		49.2308	46.0432
		49.2063		52.8302	46.4455
		51.6667		57.3171	44.8113
		57.5221		60.8696
		58.2524
		57.5758
		48.4848
		58.3333
		45.0867
		60.1351
		54.3478
		53.0675
		55.1724
		58.4615
		49.6183
		43.8095
		61.9718
		57.672
		58.0882
		56.1728
		57.0248
		60
		67.3077
		49.5238
		53.6364
		59.8039
		47.5676
		52.7094
		51.0638
		67.5
		51.7007
		50.9554
		52.7426
		58.8957
		49.004
		55.8282
		53.5294
		51.7442
		56.4516
		51.6588
		50.3597
		49.7959
		46.5116
		61.6822
	elongated	12.6506	2.27273	12.3077	11.7647
		45.5056	20.9302	4.7619	35.6164
		14.0449	10.7143	3.7037	35.1145
		28.5714	0	5.19481	31.0345
		22.2973	0	5.12821	28.0702
		33.6842	2.5974	8.33333	18.3908
		14.6341	1.96078	0	39.8058
		31.9672	2.7027	3.22581	37.2263
		12.7517	2.5	4.7619	25.2525
		21.0317	9.52381	7.69231	25.7812
		17.619	10.8108	13.4615	29.7619
		18.9744	5	1.53846	20.339
		21.519	7.69231	7.89474	17.0455
		26.4286	5	0	29.3651
		20.1923	0	4.7619	22.619
		27.907	5.76923	5.88235	16.5138
		12.1547	6.81818	10.7527	24.3902
		15	11.4286	4.16667	39.6825
		20.7407	10.1695	3.37079	23.0769
		15.6028	8.33333	5.61798	13.3333
		19.5122	14.4578	1.20482	33.61
		25	7.69231	4.93827	26.1905
		15.4639	9.09091	6.66667	10.9091
		19.6319	13.5135	4.37956	15.3846
		22.9437	2.5	5.71429	50.5376
		25.7511	3.125	6.25	27.3504
		20.362	6.15385	3.7037	26.4706
		18.8172	5.12821	2.04082	18.9189
		27.8351	8.51064	8.69565	25.5319
		18.8235	7	3.33333	20.9302
		8.18182		6.15385	26.506
		25.4386		2.08333	14.9606
		17.1429		3.61446	20.6522
		13.8889		10.6061	26.1682
		15.1832		7.69231	10.274
		16.6667		1.16279	15.6522
		17.0732		4.61538	31.6547
		24.6032		7.54717	29.8578
		25		13.4146	34.434
		15.0442		13.0435
		11.6505
		15.5844
		14.3939
		17.7083
		31.2139
		13.5135
		14.4928
		26.3804
		27.5862
		10.7692
		16.0305
		41.9048
		14.0845
		14.2857
		13.9706
		27.7778
		19.8347
		13.75
		15.3846
		20.4762
		21.8182
		22.549
		21.6216
		28.5714
		25.228
		5
		28.5714
		29.2994
		21.519
		20.2454
		33.0677
		25.7669
		27.0588
		26.1628
		29.8387
		28.436
		37.4101
		26.5306
		34.3023
		21.4953
	A549 vs P1KO P value <0.0001
	A549 vs P1KO+3f P value <0.0001
	P1KO vs P1KO+3f-P1 P value <0.0001
	P1KO+3f vs P1KO+3f-P1 P value <0.0001

## Sheet: fig2 f
	Mitochondrial area(μm2)(z-stack)					Experiment #1		A549	P1KO	P1KO+3f	P1KO+3f-P1
	A549	P1KO	P1KO+3f	P1KO+3f-P1				6.32429	5.77008	3.33202	10.624
	6.32429	5.77008	3.33202	10.624				5.04723	5.90957	2.39981	8.65804
	5.04723	5.90957	2.39981	8.65804				5.36286	2.63557	2.78124	7.10389
	5.36286	2.63557	2.78124	7.10389				6.293	2.715	3.73239	7.39598
	6.293	2.715	3.73239	7.39598				9.34086	3.34302	2.90695	8.57923
	9.34086	3.34302	2.90695	8.57923				7.23613	3.7278	4.84766	8.39456
	7.23613	3.7278	4.84766	8.39456				6.34569	3.32587	2.56878	6.94985
	6.34569	3.32587	2.56878	6.94985				9.09174	3.53822	2.5681	6.59436
	9.09174	3.53822	2.5681	6.59436				10.2833	4.23295	2.90702	8.0185
	10.2833	4.23295	2.90702	8.0185				10.455	4.28764	4.482	11.9615
	10.455	4.28764	4.482	11.9615				10.3145	5.21088	4.01793	11.8086
	10.3145	5.21088	4.01793	11.8086					6.56177	7.81848	9.5485
	14.4142	6.56177	7.81848	9.5485
	10.6396	2.91445	3.53728	11.616
	9.19438	3.31093	3.66698	14.3911
	15.1227	4.94178	3.28778	9.65336		Experiment #2		A549	P1KO	P1KO+3f	P1KO+3f-P1
	15.4386	4.17781	3.05915	16.0172				14.4142	2.91445	3.53728	11.616
	16.3409	4.32416	3.80122	7.69602				10.6396	3.31093	3.66698	14.3911
	9.19403	4.67741	3.25801	7.73304				9.19438	4.94178	3.28778	9.65336
	20.977	4.04861	2.97786	7.56172				15.1227	4.17781	3.05915	16.0172
	17.3051	4.1538	3.90393	9.39142				15.4386	4.32416	3.80122	7.69602
	15.1173	4.31033	3.53485	13.323				16.3409	4.67741	3.25801	7.73304
	21.7641	4.27696	3.35994	15.1833				9.19403	4.04861	2.97786	7.56172
	13.5601	4.8272	2.58309	7.6141				20.977	4.1538	3.90393	9.39142
	11.1495	2.56199	2.493	11.5777				17.3051	4.31033	3.53485	13.323
	13.5958	2.40363	2.92783	7.96267				15.1173	4.27696	3.35994	15.1833
	11.9519	2.86306	2.62716	8.92441					4.8272	2.58309	7.6141
	13.0615	3.31	3.56596	11.0008					2.56199	2.493	11.5777
	12.1527	2.75797	3.15876	10.5982
	14.196	2.84166	3.08242	11.5296
	13.3052	3.59308	3.70767	11.5296
	11.6618	3.56388	3.33854	11.2918
		4.5978	3.11958	9.80585
		4.08823	3.34407	14.1193
		4.47013	3.56416	8.66917		Experiment #3		A549	P1KO	P1KO+3f	P1KO+3f-P1
		4.55594	2.81851	8.8545				21.7641	2.40363	2.92783	7.96267
			3.33949	10.4108				13.5601	2.86306	2.62716	8.92441
				8.84898				11.1495	3.31	3.56596	11.0008
								13.5958	2.75797	3.15876	10.5982
		A549 vs P1KO P value <0.0001						11.9519	2.84166	3.08242	11.5296
		A549 vs P1KO+3f P value <0.0001						13.0615	3.59308	3.70767	11.5296
		P1KO vs P1KO+3f-P1 P value <0.0001						12.1527	3.56388	3.33854	11.2918
		P1KO+3f vs P1KO+3f-P1 P value <0.0001						14.196	4.5978	3.11958	9.80585
								13.3052	4.08823	3.34407	14.1193
								11.6618	4.47013	3.56416	8.66917
									4.55594	2.81851	8.8545
										3.33949	10.4108
											8.84898

## Sheet: fig2 g
	Mitochondrial area(μm2)(TEM)					Experiment #1		A549	P1KO	P1KO+3f	P1KO+3f-P1
	A549	P1KO	P1KO+3f	P1KO+3f-P1				0.469	0.036	0.368	0.237
	0.469	0.036	0.368	0.237				0.877	0.026	0.18	0.279
	0.877	0.026	0.18	0.279				0.397	0.038	0.131	0.335
	0.397	0.038	0.131	0.335				0.314	0.463	0.027	0.47
	0.314	0.463	0.027	0.47				0.449	0.445	0.128	0.472
	0.449	0.445	0.128	0.472				0.518	0.228	0.204	0.263
	0.518	0.228	0.204	0.263				0.523	0.049	0.171	0.428
	0.523	0.049	0.171	0.428				0.386	0.084	0.199	1.051
	0.386	0.084	0.199	1.051				0.559	0.042	0.219	0.322
	0.559	0.042	0.219	0.322				0.24	0.008	0.196	0.153
	0.24	0.008	0.196	0.153				0.417	0.082	0.3	1.065
	0.417	0.082	0.3	1.065				0.246	0.096	0.088	1.165
	0.246	0.096	0.088	1.165					0.037	0.11	1.352
	0.349	0.037	0.11	1.352						0.18
	0.205	0.019	0.18	0.67						0.131
	0.52	0.054	0.131	0.238						0.027
	0.371	0.009	0.027	1.262
	0.728	0.013	0.128	0.395		Experiment #2		A549	P1KO	P1KO+3f	P1KO+3f-P1
	0.189	0.049	0.104	0.279				0.349	0.019	0.128	0.67
	0.339	0.103	0.171	0.189				0.205	0.054	0.104	0.238
	0.569	0.31	0.099	0.156				0.52	0.009	0.171	1.262
	0.248	0.023	0.119	0.118				0.371	0.013	0.099	0.395
	0.483	0.021	0.196	0.297				0.728	0.049	0.119	0.279
	1.244	0.031	0.3	0.208				0.189	0.103	0.196	0.189
	0.219	0.062	0.088	0.388				0.339	0.31	0.3	0.156
	1.08	0.045	0.119	0.322				0.569	0.023	0.088	0.118
	1.67	0.072	0.118	0.362				0.248	0.021	0.119	0.297
	0.711	0.009	0.137	0.495				0.483	0.031	0.118	0.208
	0.791	0.007	0.109	0.529				1.244	0.062	0.137	0.388
	0.454	0.012	0.071	0.233				0.219	0.045	0.109	0.322
	1.506	0.008	0.126	0.384						0.071	0.362
	0.552	0.008	0.28	0.626						0.126
	0.642	0.037	0.01	0.602
	0.654	0.122	0.154	0.303
	1.538	0.043	0.138	0.349		Experiment #3		A549	P1KO	P1KO+3f	P1KO+3f-P1
	0.354	0.015	0.245	0.386				1.08	0.072	0.28	0.495
	0.512	0.015	0.301	0.215				1.67	0.009	0.01	0.529
	0.942	0.026	0.102	0.303				0.711	0.007	0.154	0.233
	1.019	0.013	0.089	0.209				0.791	0.012	0.138	0.384
	0.422	0.014	0.135	0.373				0.454	0.008	0.245	0.626
	0.276	0.011	0.046	0.254				1.506	0.008	0.301	0.602
			0.142					0.552	0.037	0.102	0.303
			0.07					0.642	0.122	0.089	0.349
			0.043					0.654	0.043	0.135	0.386
			0.125					1.538	0.015	0.046	0.215
			0.057					0.354	0.015	0.142	0.303
			0.179					0.512	0.026	0.07	0.209
			0.215					0.942	0.013	0.043	0.373
			0.089					1.019	0.014	0.125	0.254
			0.182					0.422	0.011	0.057
			0.143					0.276		0.179
			0.25							0.215
			0.159							0.089
										0.182
										0.143
	A549 vs P1KO P value <0.0001									0.25
	A549 vs P1KO+3f P value <0.0001									0.159
	P1KO vs P1KO+3f-P1 P value <0.0001
	P1KO+3f vs P1KO+3f-P1 P value <0.0001

## Sheet: fig3 b
	Live cell numbers(104)
	H1299	Sh-con	Sh-P1
	110	118	57.8
	124	109	64
	124	133	66.7
	121	128	60.4
				Live cell numbers(104)
				H1299	Sh-con	Sh-P1
		Experiment #1		110	118	57.8
		Experiment #2		124	109	64
		Experiment #3		124	133	66.7
		Experiment #4		121	128	60.4
	H1299 vs Sh-P1 P value <0.0001
	Sh-con vs Sh-P1 P value <0.0001

[truncated: 70 more sheets: fig3 c, fig3 e, fig3 f, fig4 a, fig4 b, fig4 c, fig4 d, fig4 e, fig4 f, fig4 g, fig4 h, fig4 i, fig5 c, fig5 d, fig5 f, fig5 h, fig5 i, fig6 a, fig6 b, fig6 c …]
